# Supplementary material for: Diversification and Species Boundaries of Rhinebothrium (Cestoda; Rhinebothriidea) in South American Freshwater Stingrays (Batoidea; Potamotrygonidae)
Source: PLoS One. 2011 Aug 3;6(8):e22604. doi: 10.1371/journal.pone.0022604 (PMC3153936; doi:10.1371/journal.pone.0022604)
Supplement: Table S1 — Potamotrygonid stingray species and localities sampled in this study. (XLS) [file pone.0022604.s001.xls]

## Sheet: BZcollectingData
Table 1. Potamotrygonid stingray species and localities sampled in this study.
Field code†	Sub-basin	River or lake	Municpality, state, and country	Latitude	Longitude	Collection date	Stingray species (No. necropsied)
Amazon River System
PU	Madre de Dios	Madre de Dios	Boca Manu, Madre de Dios, Perú	12° 17' 47" S	70° 54' 26" W	May, 2001; January 2002; May, 2003	Paratrygon aiereba (4)	Potamotrygon tatianae (14)	Potamotrygon motoro (7)
AC06	Juruá	Tarauacá	Tarauacá, Acre, Brazil	8° 4' 6" S	70° 43' 5" W	July, 2006	Paratrygon aiereba (3)
AC06	Juruá	Lago Arara	Tarauacá, Acre, Brazil	8° 4' 6" S	70° 43' 5" W	July, 2006		Potamotrygon sp. (tar1) (16)	Potamotrygon sp. (tar2) (4)
								Potamotrygon orbignyi (2)
AC06	Purus	Lago Novo	Boca do Acre, Amazonas, Brazil	8° 44' 46" S	67° 22' 52" W	July, 2006		Potamotrygon motoro (15)	Potamotrygon cf. motoro (1)
AC06	Madeira	Jamari	Itapoã do Oeste, Rondônia, Brazil	9° 4' 34" S	63° 18' 18" W	July, 2006		Potamotrygon sp. (jam) (48)
TA06	Solimões	Solimões	Tabatinga, Amazonas, Brazil	4° 20' 23" S	69° 53' 19" W	August, 2006		Potamotrygon cf. 2 motoro (7)	Potamotrygon cf. 1 motoro (2)
								Potamotrygon sp. 1 (2)
								Potamotrygon sp. 2 (1)	Potamotrygon sp. 3 (1)
TA06	Solimões	Yavari	Benjamin Constant, Amazonas, Brazil	4° 19' 51" S	70° 4' 31" W	August, 2006	Paratrygon aiereba (3)	Heliotrygon gomesi (1)	Potamotrygon orbignyi (1)
RN04, RN05	Negro	Negro	Barcelos, Amazonas, Brazil	0° 58' 48" S	62° 55' 12" W	February/March, 2004;	Paratrygon aiereba (24)	Potamotrygon orbignyi (32)	Potamotrygon sp. (cururu) (18)
						January/February 2005		Potamotrygon motoro (19)	Potamotrygon schroederi (18)
								Potamotrygon sp. (3)
RN04	Negro	Lago Nazaré	Barcelos, Amazonas, Brazil	0° 58' 48" S	62° 55' 12" W	March, 2004		Potamotrygon sp. (5)
RN04	Negro	Itu	Barcelos, Amazonas, Brazil	0° 58' 48" S	62° 55' 12" W	March, 2004		Potamotrygon schroederi (1)
RN04	Negro	Mouth of Demeri	Barcelos, Amazonas, Brazil	0° 46' 12" S	62° 56' 24" W	February, 2004	Paratrygon aiereba (4)	Paratrygon sp. (9)	Potamotrygon motoro (23)
								Potamotrygon orbignyi (12)	Potamotrygon schroederi (1)
RN04	Negro	Paraná Zamula	Barcelos, Amazonas, Brazil	0° 51' 58" S	62° 46' 34" W	March, 2004	Paratrygon aiereba (11)	Paratrygon sp. (9)	Potamotrygon orbignyi (7)
TJ05	Tapajós	Tapajós	Santarém, Pará, Brazil	2° 16' 48" S	55° 0' 0" W	October, 2005	Paratrygon aiereba (2)	Potamotrygon cf. motoro (16)	Potamotrygon orbignyi (7)
								Potamotrygon motoro (1)	Potamotrygon humerosa (1)
								Potamotrygon sp. (tpj3) (1)
TJ05	Tapajós	Pimental	Pimental, Pará, Brazil	4° 33' 36" S	56° 15' 36" W	October, 2005	Paratrygon aiereba (2)	Potamotrygon sp. (tpj1) (12)	Potamotrygon sp. (tpj2) (3)
								Potamotrygon orbignyi (1)
MT05	Tapajós	Teles Pires	Alta Floresta, Mato Grosso, Brazil	8° 52' 48" S	57° 22' 48" W	December, 2005		Potamotrygon sp. (tpj2) (11)	Potamotrygon sp. (tpj1) (10)
MT05	Tapajós	Jamanxin	Novo Progresso, Pará, Brazil	7° 8' 24" S	55° 22' 48" W	December, 2005		Potamotrygon sp. (tpj1) (24)
TO04	Tocantins	Paranã	Paranã, Tocantins, Brazil	12° 15' S	47° 48' W	July/August, 2004	Paratrygon aiereba (1)	Potamotrygon sp. (toc1) (10)
TO05	Xingú	Xingú	São Félix do Xingú, Pará, Brazil	6° 39' 36" S	52° 0' 0" W	July, 2005	Paratrygon aiereba (3)	Potamotrygon leopoldi (12)	Potamotrygon orbignyi (8)
TO05	Tocantins	Manuel Alves	Ipueiras, Tocantins, Brazil	11° 18' 36" S	48° 27' 36" W	June, 2005	Paratrygon aiereba (2)	Potamotrygon sp. (toc2) (3)	Potamotrygon cf. scobina (2)
								Potamotrygon sp. (toc3) (1)	Potamotrygon cf. orbignyi (1)
TO05	Tocantins	Araguaia	São Miguel do Araguaia, Goiás, Brazil	12° 56' 24" S	50° 31' 12" W	June, 2005	Paratrygon aiereba (15)
TO05	Tocantins	Araguaia	Caseara, Tocantins, Brazil	9° 16' 12" S	49° 57' 36" W	June, 2005	Paratrygon aiereba (3)	Potamotrygon orbignyi (6)	Potamotrygon henlei (1)
								Potamotrygon sp. (toc3) (24)	Potamotrygon sp. (toc4) (1)
PA03	Lower Amazon	Igarapé Cururu	Cachoeira do Arari, Ilha de Marajó, Pará, Brazil	1° 0' 36" S	48° 57' 36" W	October, 2003	Paratrygon aiereba (1)	Potamotrygon motoro (15)	Potamotrygon sp. (mar1) (9)
								Potamotrygon orbignyi (3)
PA07	Lower Amazon	Igarapé do Urubu	Cachoeira do Arari, Ilha de Marajó, Pará, Brazil	1° 0' 36" S	48° 57' 36" W	August, 2007		Potamotrygon motoro (21)	Potamotrygon sp. (mar1) (15)
								Potamotrygon scobina (1)
PA03, PA07	Lower Amazon	Bay of Marajó	Colares, Pará, Brazil	0° 55' 48" S	48° 30' 0" W	November, 2003; August 2007	Paratrygon aiereba (1)	Paratrygon sp. (1)	Potamotrygon scobina (43)
								Potamotrygon orbignyi (28)	Plesiotrygon iwamae (23)
								Potamotrygon sp. (6)
PA07	Lower Amazon	Confluence of Poty & Parnaiba	Teresina, Piauí, Brazil	5° 2' 11" S	42° 50' 18” W	September, 2007		Potamotrygon signata (12)
de La Plata River System
AC06	La PLata	Mutum	Barão de Melgaço, Mato Grosso, Brazil	16° 17' 56” S	55° 48' 13" W	July, 2006	Potamotrygon brachyura (8)	Potamotrygon motoro (9)	Potamotrygon cf. motoro (6)
MT07	La Plata	Padre Inácio	Cáceres, Mato Grosso, Brazil	16° 14' 28" S	57° 47' 9" W	June, 2007	Potamotrygon motoro (10)	Potamotrygon sp. (2)	Potamotrygon cf. motoro (1)
							Potamotrygon brachyura (1)
MS04, MS10	La PLata	Salobra	Miranda, Mato Grosso do Sul, Brazil	20° 12' 36" S	56° 30' 0" W	July, 2004; July 2010	Potamotrygon motoro (20)	Potamotrygon cf. motoro (15)	Potamotrygon histrix (18)
							Potamotrygon falkneri (12)	Potamotrygon sp. (1)
BZ	La PLata	Paraguay	Albuquerque, Mato Grosso do Sul, Brazil	19° 24' 36" S	57° 22' 48" W	December, 2003	Potamotrygon motoro (12)	Potamotrygon histrix (2)
BZ	La PLata	Paraná	Jupiá, Mato Grosso do Sul, Brazil	20° 47' 24" S	51° 38' 60" W	December, 2003	Potamotrygon falkneri (21)	Potamotrygon motoro (20)	Potamotrygon sp. (1)
PR04	La PLata	Paraná	Porto Primavera, São Paulo, Brazil	22° 28' 12" S	52° 57' 36" W	April, 2004	Potamotrygon motoro (19)	Potamotrygon falkneri (12)	Potamotrygon sp. (3)
UR05	Uruguay	Uruguay	Porto Xavier, Rio Grande do Sul, Brazil	27° 53' 60" S	55° 13' 12" W	March, 2005	Potamotrygon brachyura (4)
†Field codes correspond to locations shown in Figure 1.
