# Supplementary material for: Diversification and Species Boundaries of Rhinebothrium (Cestoda; Rhinebothriidea) in South American Freshwater Stingrays (Batoidea; Potamotrygonidae)
Source: PLoS One. 2011 Aug 3;6(8):e22604. doi: 10.1371/journal.pone.0022604 (PMC3153936; doi:10.1371/journal.pone.0022604)
Supplement: Table S2 — Cestodes sequenced, with taxon names, hosts, collection localities, and museum voucher numbers for hologenophores. (XLS) [file pone.0022604.s002.xls]

## Sheet: Sheet1
Table 2. Cestodes sequenced, with taxon names, hosts, collection localities, and museum voucher numbers for hologenophores.
Species†	Host	Marine water body or freshwater river (system)	Field code‡	Museum number*	GenBank number
Cestodes from outside of South America
Scalithrium n sp	Dasyatus longa	Gulf of California	CH4‡	LRP 3895	JF803665
Scalithrium n sp	Dasyatus longa	Gulf of California	CH78	No voucher	JF803666
Rhinebothrium sp. 10	Taeniura lymma	Coastal Malaysian Borneo	CH33‡	LRP 3920	JF803671
Rhinebothrium megacanthophallus	Himantura polylepis	Kinabatangan River, Borneo	CH10‡	LRP 3901	JF803668
Rhinebothrium megacanthophallus	Himantura polylepis	Kinabatangan River, Borneo	CH86	LRP 7680	JF803667
Rhinebothrium sp. 11	Taeniura lymma	Coastal Malaysian Borneo	CH85	LRP 7681	JF803670
Rhinebothrium sp. 11	Taeniura lymma	Coastal Malaysian Borneo	CH36‡	LRP 3923	JF803669
Rhinebothriinae New genus 2 shipleyi	Neotrygon kuhlii	Coastal Malaysian Borneo	CH3‡	LRP 3894	JF803664
Rhinebothrium sp. 7	Dasyatis margarita	Eastern Atlantic Ocean, Senegal	CH77	LRP 7682	JF803673
Rhinebothrium sp. 7	Dasyatis margarita	Eastern Atlantic Ocean, Senegal	CH6‡	LRP 3897	JF803672
Rhinebothrium sp. 4	Dasyatis akajei	Western Pacific Ocean, Japan	CH1‡	LRP 3892	JF803674
Rhinebothrium sp. 5	Dasyatis brevis	Gulf of California	CH2‡	LRP 3893	JF803676
Rhinebothrium sp. 5	Dasyatis brevis	Gulf of California	CH80	LRP 7683	JF803675
Rhinebothriinae New genus 3 cadenati	Zanobatus schoenleinii	Eastern Atlantic Ocean, Senegal	CH37‡	LRP 3924	JF803663
Rhinebothriinae New genus n sp 1	Dasyatis margaritella	Eastern Atlantic Ocean, Senegal	CH7‡	LRP 3898	JF803662
Rhinebothrium sp. 6	Dasyatus longa	Gulf of California	CH5‡	LRP 3896	JF803677
Cestodes from South America
Acanthobothrium cf. terezae	Paratrygon aiereba	Taruacá, Madeira (Amazon)	AC06 093.1.3	MZUSP 6970	JF803661
Rhinebothroides scorzai	Potamotrygon sp. (mar 1)	Ilha de Marajó (Amazon)	PA07-055	MZUSP 6960	JF803680
Rhinebothroides glandularis	Potamotrygon sp.(jam)	Jamari, Madeira (Amazon)	AC06 027.1	MZUSP 6968	JF803683
Rhinebothroides glandularis	Potamotrygon motoro	Lago Novo, Madeira (Amazon)	AC06 082.1.3	MZUSP 6671	JF803682
Rhinebothroides moralarai	Potamotrygon sp. (cururu)	Negro (Amazon)	RN04 090.4	MZUSP 6657	JF803681
Rhinebothroides sp	Potamotrygon falkneri	Salobra, Paraguai (de La Plata)	MSO4 32.4	LRP 7684	JF803678
Rhinebothroides sp	Potamotrygon tatianae	Madre de Dios, Madeira (Amazon)	PU 25A	LRP 7685	JF803679
Rhinebothrium paratrygoni	Potamotrygon falkneri	Salobra, Paraguai (de La Plata)	MSO4 24.7	MZUSP 6213	JF803689
Rhinebothrium paratrygoni	Potamotrygon motoro	Salobra, Paraguai (de La Plata)	MS10 010.2	MZUSP 6966	JF803693
Rhinebothrium paratrygoni	Potamotrygon motoro	Salobra, Paraguai (de La Plata)	MS04 13.6	MZUSP 6210	JF803686
Rhinebothrium paratrygoni	Potamotrygon falkneri	Paraná (de La Plata)	BZ 22.2	MZUSP 6209	JF803685
Rhinebothrium paratrygoni	Potamotrygon falkneri	Salobra, Paraguai (de La Plata)	MS04 24.6	MZUSP 6212	JF803688
Rhinebothrium paratrygoni	Potamotrygon falkneri	Salobra, Paraguai (de La Plata)	MS10 038.3	MZUSP 6969	JF803692
Rhinebothrium paratrygoni	Potamotrygon falkneri	Salobra, Paraguai (de La Plata)	MSO4 19.1	MZUSP 6211	JF803687
Rhinebothrium paratrygoni	Potamotrygon falkneri	Salobra, Paraguai (de La Plata)	MSO4 32.3	MZUSP 6214	JF803684
Rhinebothrium paratrygoni	Potamotrygon motoro	Salobra, Paraguai (de La Plata)	MS10 012.1	MZUSP 6967	JF803690
Rhinebothrium paratrygoni	Potamotrygon falkneri	Salobra, Paraguai (de La Plata)	MS10 003.2	MZUSP 6965	JF803691
Rhinebothrium fulbrighti n. sp.	Potamotrygon orbignyi	Ilha de Marajó (Amazon)	PA07 041	MZUSP 6660	JF803733
Rhinebothrium fulbrighti n. sp.	Potamotrygon orbignyi	Ilha de Marajó (Amazon)	PA07 041	MZUSP 6961	JF803729
Rhinebothrium fulbrighti n. sp.	Potamotrygon orbignyi	Ilha de Marajó (Amazon)	PA07 041	MZUSP 6659	JF803734
Rhinebothrium fulbrighti n. sp.	Potamotrygon orbignyi	Ilha de Marajó (Amazon)	PA03 89.3	MZUSP 6301	JF803725
Rhinebothrium fulbrighti n. sp.	Potamotrygon orbignyi	Ilha de Marajó (Amazon)	PA07 041	MZUSP 6661	JF803732
Rhinebothrium fulbrighti n. sp.	Potamotrygon orbignyi	Ilha de Marajó (Amazon)	PA07 041	MZUSP 6662	JF803731
Rhinebothrium fulbrighti n. sp.	Potamotrygon orbignyi	Ilha de Marajó (Amazon)	PA07 041	MZUSP 6663	JF803730
Rhinebothrium brooksi n. sp.	Paratrygon aiereba	Xingú (Amazon)	TO05 80.5	MZUSP 6147	JF803724
Rhinebothrium brooksi n. sp.	Paratrygon aiereba	Negro (Amazon)	RN04 61.1	MZUSP 6142	JF803720
Rhinebothrium brooksi n. sp.	Paratrygon aiereba	Negro (Amazon)	RN04 61.2	MZUSP 6143	JF803719
Rhinebothrium brooksi n. sp.	Paratrygon aiereba	Negro (Amazon)	RN05 81.4	MZUSP 6146	JF803723
Rhinebothrium brooksi n. sp.	Paratrygon aiereba	Negro (Amazon)	RN05 81.3	MZUSP 6145	JF803722
Rhinebothrium brooksi n. sp.	Paratrygon aiereba	Negro (Amazon)	RN05 81.2	MZUSP 6144	JF803721
Rhinebothrium copianullum	Paratrygon aiereba	Taruacá, Madeira (Amazon)	AC06 093.1.4	MZUSP 6964	JF803728
Rhinebothrium copianullum	Paratrygon aiereba	Taruacá, Madeira (Amazon)	AC06 093.1.2	MZUSP 6963	JF803727
Rhinebothrium copianullum	Paratrygon aiereba	Taruacá, Madeira (Amazon)	AC06 093.1.1	MZUSP 6962	JF803726
Rhinebothrium copianullum	Paratrygon aiereba	Madre de Dios, Madeira (Amazon)	PU 15G	MZUSP 5963	JF803694
Rhinebothrium copianullum	Paratrygon aiereba	Madre de Dios, Madeira (Amazon)	PU 15H	MZUSP 5964	JF803695
Rhinebothrium copianullum	Paratrygon aiereba	Negro (Amazon)	RNO4 1.1	MZUSP 5967	JF803700
Rhinebothrium copianullum	Paratrygon aiereba	Negro (Amazon)	RNO4 60.2	MZUSP 5970	JF803703
Rhinebothrium copianullum	Paratrygon aiereba	Xingú (Amazon)	TO05 80.2	MZUSP 5981	JF803712
Rhinebothrium copianullum	Paratrygon aiereba	Xingú (Amazon)	TO05 69.2	MZUSP 5979	JF803710
Rhinebothrium copianullum	Paratrygon aiereba	Madre de Dios, Madeira (Amazon)	CH55‡ =PU 10M	LRP 3930	JF803698
Rhinebothrium copianullum	Paratrygon aiereba	Madre de Dios, Madeira (Amazon)	PU 10K	MZUSP 5962	JF803697
Rhinebothrium copianullum	Paratrygon aiereba	Madre de Dios, Madeira (Amazon)	PU 15I	MZUSP 5965	JF803696
Rhinebothrium copianullum	Paratrygon aiereba	Araguaia, Tocantins (Amazon)	TO05 1.1	MZUSP 5975	JF803706
Rhinebothrium copianullum	Paratrygon aiereba	Araguaia, Tocantins (Amazon)	TO05 1.2	MZUSP 5976	JF803707
Rhinebothrium copianullum	Paratrygon aiereba	Araguaia, Tocantins (Amazon)	TO05 10.2	MZUSP 5977	JF803708
Rhinebothrium copianullum	Potamotrygon sp (tpj 2)	Teles Pires, Tapajós (Amazon)	MT05 13.4	MZUSP 5960	JF803715
Rhinebothrium copianullum	Potamotrygon sp (tpj 2)	Teles Pires, Tapajós (Amazon)	MT05 16.1	MZUSP 5961	JF803718
Rhinebothrium copianullum	Potamotrygon sp (tpj 2)	Teles Pires, Tapajós (Amazon)	MTO5 3.2	MZUSP 5959	JF803716
Rhinebothrium copianullum	Potamotrygon sp (tpj 2)	Teles Pires, Tapajós (Amazon)	MT05 3.1	MZUSP 5958	JF803717
Rhinebothrium copianullum	Paratrygon aiereba	Negro (Amazon)	RNO4 1.3	MZUSP 5968	JF803701
Rhinebothrium copianullum	Paratrygon aiereba	Tocantins (Amazon)	TO04 11.2	MZUSP 5974	JF803705
Rhinebothrium copianullum	Paratrygon aiereba	Negro (Amazon)	RN05 81.1	MZUSP 5972	JF803714
Rhinebothrium copianullum	Paratrygon aiereba	Tocantins (Amazon)	TO04 11.1	MZUSP 5973	JF803704
Rhinebothrium copianullum	Potamotrygon tatianae	Madre de Dios, Madeira (Amazon)	PU 18D	MZUSP 5966	JF803699
Rhinebothrium copianullum	Paratrygon aiereba	Tocantins (Amazon)	TO05 29.3	MZUSP 5978	JF803709
Rhinebothrium copianullum	Paratrygon aiereba	Negro (Amazon)	RN05 66.2	MZUSP 5971	JF803713
Rhinebothrium copianullum	Paratrygon aiereba	Negro (Amazon)	RNO4 1.4	MZUSP 5969	JF803702
Rhinebothrium copianullum	Potamotrygon leopoldi	Xingú (Amazon)	TO05 71.5	MZUSP 5980	JF803711
† Undescribed rhinebothriine species from outside of South America follow the naming scheme used by Healy et al., 2009.
‡ Denotes specimens also utilized in the analyses of Healy et al., 2009
