# Supplementary material for: Diversification and Species Boundaries of Rhinebothrium (Cestoda; Rhinebothriidea) in South American Freshwater Stingrays (Batoidea; Potamotrygonidae)
Source: PLoS One. 2011 Aug 3;6(8):e22604. doi: 10.1371/journal.pone.0022604 (PMC3153936; doi:10.1371/journal.pone.0022604)
Supplement: Table S3 — Maximum likelihood, AICc, and BIC scores for 5 sets of substitution models (subsets) and 3 partition schemes based on codon position for COI. Gray lines correspond to the lowest scores achieved by AICc and BIC model selection criteria. (XLS) [file pone.0022604.s003.xls]

## Sheet: Sheet2
Table 3. Maximum likelihood, AICc, and BIC scores for 5 sets of substitution models (subsets) and 3 partition schemes based on codon position
for COI. Gray lines correspond to the lowest scores achieved by AICc and BIC model selection criteria.
Selection Criteria	Partition Scheme	Substitution models	lnL	Sum of	Scores
				free parameters
AICc	(1)(2)(3)	(K80+Γ)(JC+I)(TIM2+I+Γ)	-7304.44	11	14635.1
	(1)(2)(3)	(TIM1+Γ)(TIM3+I)(TIM3+I+Γ)	-7198.74	22	14461.3
	(12)(3)	(TIM2+I+Γ)(TIM2+I+Γ)	-7214.27	16	14470.1
	(12)(3)	(TIM2+I+Γ)(TIM3+I+Γ)	-7193.94	16	14429.4
	-123	(TIM3+I+Γ)	-7510.05	8	15038.3
BIC	(1)(2)(3)	(K80+Γ)(JC+I)(TIM2+I+Γ)	-7304.44	11	14656.2
	(1)(2)(3)	(TIM1+Γ)(TIM3+I)(TIM3+I+Γ)	-7198.74	22	14492.2
	(12)(3)	(TIM2+I+Γ)(TIM2+I+Γ)	-7214.27	16	14497.4
	(12)(3)	(TIM2+I+Γ)(TIM3+I+Γ)	-7193.94	16	14456.8
	-123	(TIM3+I+Γ)	-7510.05	8	15054.5
